# Supplementary material for: Effects of schooling on aspects of attention in rural Burkina Faso, West Africa
Source: PLoS One. 2018 Sep 5;13(9):e0203436. doi: 10.1371/journal.pone.0203436 (PMC6124811; doi:10.1371/journal.pone.0203436)
Supplement: S1 File — (ZIP) [file pone.0203436.s001.zip]

Archive with 1 entries (1 files):
- schooling_and_attention_measure_dataset.dta
